# Supplementary material for: A Novel Family of Cage-like (CuLi, CuNa, CuK)-phenylsilsesquioxane Complexes with 8-Hydroxyquinoline Ligands: Synthesis, Structure, and Catalytic Activity
Source: Molecules. 2022 Sep 21;27(19):6205. doi: 10.3390/molecules27196205 (PMC9571593; doi:10.3390/molecules27196205)
Supplement: Supplementary file 1 [file molecules-27-06205-s001.zip]

Archive with 1 entries (1 files):
- molecules-1914449-supplementary.pdf
